# Supplementary material for: Self-Assembly-Directed Exciton Diffusion in Solution-Processable Metalloporphyrin Thin Films
Source: Molecules. 2021 Dec 22;27(1):35. doi: 10.3390/molecules27010035 (PMC8746414; doi:10.3390/molecules27010035)
Supplement: Supplementary file 1 [file molecules-27-00035-s001.zip]

Archive with 1 entries (1 files):
- molecules-1484662-supplementary.pdf
